# Supplementary material for: Risk of Introduction of Classical Swine Fever Into the State of Mato Grosso, Brazil
Source: Front Vet Sci. 2021 Jul 1;8:647838. doi: 10.3389/fvets.2021.647838 (PMC8280757; doi:10.3389/fvets.2021.647838)
Supplement: Supplementary file 1 [file Table_1.XLSX]

## Sheet: N Commercial pigs sent MT
Municipality of destination (MT)	Mean (2016 -2018)	Standard deviation (2016 - 2018)	number of pigs for each municipality (Poisson-LogNormal)
Acorizal	3.33333	5.7735	3
Água Boa	2	3.4641	2
Araputanga	1.33333	1.1547	1
Barra do Garças	7.33333	12.7017	7
Brasnorte	8.66667	9.29157	9
Cáceres	19.3333	31.7543	19
Campinápolis	22.3333	38.6825	22
Campo Novo dos Parecis	0.666667	0.57735	1
Campo Verde	160	55.0545	160
Campos de Julho	0.666667	1.1547	1
Canarana	0.333333	0.57735	0
Cláudia	13.3333	23.094	13
Colíder	4.66667	8.0829	5
Colniza	5.33333	9.2376	5
Confresa	4	6.9282	4
Curvelândia	0.333333	0.57735	0
Diamantino	31.3333	8.0829	31
Dom Aquino	2936.67	592.481	2937
Ipiranga do Norte	13580.7	12181.2	13581
Itanhangá	0.333333	0.57735	0
Jaciara	7.33333	5.68624	7
Juara	2	3.4641	2
Juína	1	1.73205	1
Lucas do Rio Verde	30009	1906.69	30009
Marcelândia	2.66667	3.05505	3
Mirassol D'Oeste	0.333333	0.57735	0
Nossa Senhora do Livramento	1.66667	1.52753	2
Nova Canaã do Norte	1	1.73205	1
Nova Mutum	8916.33	8855.42	8916
Nova Ubiratã	59.6667	39.2726	60
Nova Xavantina	7	12.1244	7
Novo Horizonte do Norte	0.666667	1.1547	1
Pedra Preta	3.33333	3.21455	3
Planalto da Serra	0.333333	0.57735	0
Poconé	4.33333	5.85947	4
Pontes e Lacerda	7.33333	12.7017	7
Porto dos Gaúchos	2.66667	2.3094	3
Poxoréu	54.3333	43.3859	54
Primavera do Leste	150.333	65.8964	150
Querência	4	6.9282	4
Ribeirãozinho	1	1.73205	1
Rondonópolis	18	21.7945	18
Santa Cruz do Xingu	3.66667	1.52753	4
Santo Antônio do Leste	1	1.73205	1
São José dos Quatro Marcos	3.66667	6.35085	4
Sapezal	2	2.64575	2
Sinop	43.3333	53.426	43
Sorriso	35527.3	10652.2	35527
Tapurah	49717.3	7189.05	49717
Terra Nova do Norte	2	3.4641	2
União do Sul	12.3333	8.62168	12
Vera	54.6667	7.50555	55
